# Supplementary material for: Identification and evaluation of a new entomopathogenic fungal strain against Riptortus pedestris (Hemiptera: Alydidae) and its two egg parasitoids
Source: PLoS One. 2018 Apr 17;13(4):e0195848. doi: 10.1371/journal.pone.0195848 (PMC5903615; doi:10.1371/journal.pone.0195848)
Supplement: S1 File — (XLSX) [file pone.0195848.s001.xlsx]

## Sheet: Mortality_ARP14 & GHA
	Mortality (n = 50)			# dead insect													Mortality (n = 50)			# dead insect																		Mortality (n = 50)			# dead insect
	Insect	Stage	Strain	Concentation	12 h	24 h	36 h	48 h	60 h	72 h	84 h	96 h	108 h				Insect	Stage	Strain	Concentration	12 h	24 h	36 h	48 h	60 h	72 h	84 h	96 h	108 h	120 h	132 h	144 h	156 h	168 h	180 h			Insect	Stage	Strain	Concentration	12 h	24 h	36 h	48 h	60 h	72 h	84 h	96 h
	Riptortus pedestris	2nd instar nymph	ARP14	1×10^9	0	0	6	12	26	39	47	50					Riptortus pedestris	4th instar	ARP14	1×10^9	0	2	5	10	14	22	34	50										Riptortus pedestris	Adult	ARP14	1×10^9	0	0	5	13	26	38	40	50
	Riptortus pedestris	2nd instar nymph	ARP14	1×10^8	0	2	4	10	21	33	43	47	50				Riptortus pedestris	4th instar	ARP14	1×10^8	0	2	4	4	12	18	31	40	48	50								Riptortus pedestris	Adult	ARP14	1×10^8	0	0	5	9	14	23	30	42
	Riptortus pedestris	2nd instar nymph	ARP14	1×10^7	0	1	4	9	18	27	35	44	50				Riptortus pedestris	4th instar	ARP14	1×10^7	0	2	2	7	10	15	23	32	36	43	47	50						Riptortus pedestris	Adult	ARP14	1×10^7	0	0	5	8	11	18	24	35
	Riptortus pedestris	2nd instar nymph	ARP14	1×10^6	0	1	2	6	15	23	30	46	50				Riptortus pedestris	4th instar	ARP14	1×10^6	0	0	0	3	6	12	16	23	28	33	42	48	50					Riptortus pedestris	Adult	ARP14	1×10^6	0	0	3	8	11	15	15	26
	Riptortus pedestris	2nd instar nymph	ARP14	1×10^5	0	0	0	5	9	13	23	42	50				Riptortus pedestris	4th instar	ARP14	1×10^5	0	0	0	3	5	8	13	19	28	35	45	48	50					Riptortus pedestris	Adult	ARP14	1×10^5	0	0	2	8	11	14	15	21
	Riptortus pedestris	2nd instar nymph	ARP14	Control	0	0	0	4	8	12	22	41	50				Riptortus pedestris	4th instar	ARP14	Control	0	0	0	2	4	5	10	12	21	30	40	41	47	49	50			Riptortus pedestris	Adult	ARP14	Control	0	0	0	5	6	7	7	9
	Mortality (n = 50)				# dead insect												Mortality (n = 55)				# dead insect																	Mortality (n = 50)			# dead insect
	Insect	Stage	Strain	Concentration	12 h	24 h	36 h	48 h	60 h	72 h	84 h	96 h	108 h	120 h			Insect	Stage	Strain	Concentration	12 h	24 h	36 h	48 h	60 h	72 h	84 h	96 h	108 h	120 h	132 h	144 h	156 h	168 h	180 h			Insect	Stage	Strain	Conc	12 h	24 h	36 h	48 h	60 h	72 h	84 h	96 h
	Riptortus pedestris	2nd instar nymph	GHA	1×10^9	0	0	9	16	25	31	38	50					Riptortus pedestris	4th instar	GHA	1×10^9	0	0	2	8	15	29	39	45	52	55								Riptortus pedestris	Adult	GHA	1×10^9	0	4	8	14	22	31	37	39
	Riptortus pedestris	2nd instar nymph	GHA	1×10^8	0	0	10	13	20	26	34	42	50				Riptortus pedestris	4th instar	GHA	1×10^8	0	0	2	5	12	22	29	38	45	52	55							Riptortus pedestris	Adult	GHA	1×10^8	0	2	7	10	13	16	22	28
	Riptortus pedestris	2nd instar nymph	GHA	1×10^7	0	0	7	12	15	23	31	34	41	50			Riptortus pedestris	4th instar	GHA	1×10^7	0	0	1	5	11	16	24	31	38	43	47	55						Riptortus pedestris	Adult	GHA	1×10^7	0	0	5	8	12	13	18	25
	Riptortus pedestris	2nd instar nymph	GHA	1×10^6	0	0	5	9	15	21	28	34	41	50			Riptortus pedestris	4th instar	GHA	1×10^6	0	0	1	3	7	13	17	22	28	35	40	47	55					Riptortus pedestris	Adult	GHA	1×10^6	0	0	3	5	11	12	17	22
	Riptortus pedestris	2nd instar nymph	GHA	1×10^5	0	0	5	7	11	16	23	27	40	50			Riptortus pedestris	4th instar	GHA	1×10^5	0	0	0	3	8	10	15	18	21	29	34	42	53	55				Riptortus pedestris	Adult	GHA	1×10^5	0	0	2	4	4	9	16	17
	Riptortus pedestris	2nd instar nymph	GHA	Control	0	0	0	3	7	11	18	25	36	50			Riptortus pedestris	4th instar	GHA	Control	0	0	0	0	2	6	11	14	19	27	30	35	43	52	55			Riptortus pedestris	Adult	GHA	Control	0	0	0	3	5	7	8	8
[truncated: 36 more columns]

## Sheet: Mycosis
Stage	Fungus	Dose	Replication	n	Mycosis	Mycosis (%)		Stage	Fungus	Dose	Replication	n	Mycosis	Mycosis (%)		Stage	Fungus	Dose	Replication	n	Mycosis	Mycosis (%)		Stage	Fungus	Dose	Replication	n	Mycosis	Mycosis (%)		Stage	Fungus	Dose	Replication	n	Mycosis	Mycosis (%)		Stage	Fungus	Dose	Replication	n	Mycosis	Mycosis (%)		Stage	Fungus
Adult	ARP14	1000000000	1	5	4	80		4th instar	ARP14	1000000000	1	5	5	100		2nd instar	ARP14	1000000000	1	5	4	80		Adult	GHA	1000000000	1	5	3	60		4th instar	GHA	1000000000	1	5	4	80		2nd instar	GHA	1000000000	1	5	4	80		Adult	ARP14
Adult	ARP14	1000000000	2	5	3	60		4th instar	ARP14	1000000000	2	5	4	80		2nd instar	ARP14	1000000000	2	5	4	80		Adult	GHA	1000000000	2	5	1	20		4th instar	GHA	1000000000	2	5	5	100		2nd instar	GHA	1000000000	2	5	5	100		Adult	ARP14
Adult	ARP14	1000000000	3	5	3	60		4th instar	ARP14	1000000000	3	5	5	100		2nd instar	ARP14	1000000000	3	5	5	100		Adult	GHA	1000000000	3	5	2	40		4th instar	GHA	1000000000	3	5	5	100		2nd instar	GHA	1000000000	3	5	4	80		Adult	ARP14
Adult	ARP14	1000000000	4	5	5	100		4th instar	ARP14	1000000000	4	5	3	60		2nd instar	ARP14	1000000000	4	5	5	100		Adult	GHA	1000000000	4	5	2	40		4th instar	GHA	1000000000	4	5	4	80		2nd instar	GHA	1000000000	4	5	5	100		Adult	ARP14
Adult	ARP14	1000000000	5	5	3	60		4th instar	ARP14	1000000000	5	5	5	100		2nd instar	ARP14	1000000000	5	5	5	100		Adult	GHA	1000000000	5	5	2	40		4th instar	GHA	1000000000	5	5	4	80		2nd instar	GHA	1000000000	5	5	4	80		Adult	ARP14
Adult	ARP14	1000000000	6	5	2	40		4th instar	ARP14	1000000000	6	5	5	100		2nd instar	ARP14	1000000000	6	5	4	80		Adult	GHA	1000000000	6	5	2	40		4th instar	GHA	1000000000	6	5	5	100		2nd instar	GHA	1000000000	6	5	4	80		Adult	ARP14
Adult	ARP14	1000000000	7	5	2	40		4th instar	ARP14	1000000000	7	5	5	100		2nd instar	ARP14	1000000000	7	5	5	100		Adult	GHA	1000000000	7	5	2	40		4th instar	GHA	1000000000	7	5	4	80		2nd instar	GHA	1000000000	7	5	3	60		Adult	ARP14
Adult	ARP14	1000000000	8	5	3	60		4th instar	ARP14	1000000000	8	5	4	80		2nd instar	ARP14	1000000000	8	5	4	80		Adult	GHA	1000000000	8	5	2	40		4th instar	GHA	1000000000	8	5	4	80		2nd instar	GHA	1000000000	8	5	4	80		Adult	ARP14
Adult	ARP14	1000000000	9	5	2	40		4th instar	ARP14	1000000000	9	5	5	100		2nd instar	ARP14	1000000000	9	5	4	80		Adult	GHA	1000000000	9	5	3	60		4th instar	GHA	1000000000	9	5	4	80		2nd instar	GHA	1000000000	9	5	4	80		Adult	ARP14
Adult	ARP14	1000000000	10	5	2	40		4th instar	ARP14	1000000000	10	5	4	80		2nd instar	ARP14	1000000000	10	5	5	100		Adult	GHA	1000000000	10	5	3	60		4th instar	GHA	1000000000	10	5	5	100		2nd instar	GHA	1000000000	10	5	4	80		Adult	ARP14
Adult	ARP14	100000000	1	5	4	80		4th instar	ARP14	100000000	1	5	5	100		2nd instar	ARP14	100000000	1	5	3	60		Adult	GHA	100000000	1	5	1	20		4th instar	GHA	1000000000	11	5	5	100		2nd instar	GHA	100000000	1	5	3	60		Adult	ARP14
Adult	ARP14	100000000	2	5	3	60		4th instar	ARP14	100000000	2	5	5	100		2nd instar	ARP14	100000000	2	5	4	80		Adult	GHA	100000000	2	5	0	0		4th instar	GHA	100000000	1	5	4	80		2nd instar	GHA	100000000	2	5	3	60		Adult	ARP14
Adult	ARP14	100000000	3	5	4	80		4th instar	ARP14	100000000	3	5	5	100		2nd instar	ARP14	100000000	3	5	5	100		Adult	GHA	100000000	3	5	2	40		4th instar	GHA	100000000	2	5	3	60		2nd instar	GHA	100000000	3	5	4	80		Adult	ARP14
Adult	ARP14	100000000	4	5	4	80		4th instar	ARP14	100000000	4	5	5	100		2nd instar	ARP14	100000000	4	5	4	80		Adult	GHA	100000000	4	5	1	20		4th instar	GHA	100000000	3	5	3	60		2nd instar	GHA	100000000	4	5	4	80		Adult	ARP14
Adult	ARP14	100000000	5	5	3	60		4th instar	ARP14	100000000	5	5	5	100		2nd instar	ARP14	100000000	5	5	4	80		Adult	GHA	100000000	5	5	2	40		4th instar	GHA	100000000	4	5	5	100		2nd instar	GHA	100000000	5	5	5	100		Adult	ARP14
Adult	ARP14	100000000	6	5	2	40		4th instar	ARP14	100000000	6	5	5	100		2nd instar	ARP14	100000000	6	5	3	60		Adult	GHA	100000000	6	5	2	40		4th instar	GHA	100000000	5	5	4	80		2nd instar	GHA	100000000	6	5	3	60		Adult	ARP14
Adult	ARP14	100000000	7	5	1	20		4th instar	ARP14	100000000	7	5	5	100		2nd instar	ARP14	100000000	7	5	4	80		Adult	GHA	100000000	7	5	2	40		4th instar	GHA	100000000	6	5	3	60		2nd instar	GHA	100000000	7	5	3	60		Adult	ARP14
Adult	ARP14	100000000	8	5	2	40		4th instar	ARP14	100000000	8	5	5	100		2nd instar	ARP14	100000000	8	5	4	80		Adult	GHA	100000000	8	5	2	40		4th instar	GHA	100000000	7	5	4	80		2nd instar	GHA	100000000	8	5	4	80		Adult	ARP14
Adult	ARP14	100000000	9	5	0	0		4th instar	ARP14	100000000	9	5	4	80		2nd instar	ARP14	100000000	9	5	5	100		Adult	GHA	100000000	9	5	1	20		4th instar	GHA	100000000	8	5	4	80		2nd instar	GHA	100000000	9	5	3	60		Adult	ARP14
Adult	ARP14	100000000	10	5	2	40		4th instar	ARP14	100000000	10	5	5	100		2nd instar	ARP14	100000000	10	5	4	80		Adult	GHA	100000000	10	5	1	20		4th instar	GHA	100000000	9	5	5	100		2nd instar	GHA	100000000	10	5	4	80		Adult	ARP14
Adult	ARP14	10000000	1	5	3	60		4th instar	ARP14	10000000	1	5	4	80		2nd instar	ARP14	10000000	1	5	4	80		Adult	GHA	10000000	1	5	1	20		4th instar	GHA	100000000	10	5	4	80		2nd instar	GHA	10000000	1	5	4	80		Adult	ARP14
Adult	ARP14	10000000	2	5	3	60		4th instar	ARP14	10000000	2	5	3	60		2nd instar	ARP14	10000000	2	5	3	60		Adult	GHA	10000000	2	5	1	20		4th instar	GHA	100000000	11	5	4	80		2nd instar	GHA	10000000	2	5	3	60		Adult	ARP14
Adult	ARP14	10000000	3	5	2	40		4th instar	ARP14	10000000	3	5	4	80		2nd instar	ARP14	10000000	3	5	4	80		Adult	GHA	10000000	3	5	1	20		4th instar	GHA	10000000	1	5	4	80		2nd instar	GHA	10000000	3	5	2	40		Adult	ARP14
Adult	ARP14	10000000	4	5	2	40		4th instar	ARP14	10000000	4	5	4	80		2nd instar	ARP14	10000000	4	5	2	40		Adult	GHA	10000000	4	5	1	20		4th instar	GHA	10000000	2	5	3	60		2nd instar	GHA	10000000	4	5	2	40		Adult	ARP14
Adult	ARP14	10000000	5	5	2	40		4th instar	ARP14	10000000	5	5	4	80		2nd instar	ARP14	10000000	5	5	3	60		Adult	GHA	10000000	5	5	1	20		4th instar	GHA	10000000	3	5	3	60		2nd instar	GHA	10000000	5	5	3	60		Adult	ARP14
Adult	ARP14	10000000	6	5	1	20		4th instar	ARP14	10000000	6	5	5	100		2nd instar	ARP14	10000000	6	5	4	80		Adult	GHA	10000000	6	5	1	20		4th instar	GHA	10000000	4	5	4	80		2nd instar	GHA	10000000	6	5	2	40		Adult	ARP14
Adult	ARP14	10000000	7	5	1	20		4th instar	ARP14	10000000	7	5	5	100		2nd instar	ARP14	10000000	7	5	3	60		Adult	GHA	10000000	7	5	1	20		4th instar	GHA	10000000	5	5	3	60		2nd instar	GHA	10000000	7	5	3	60		Adult	ARP14
Adult	ARP14	10000000	8	5	2	40		4th instar	ARP14	10000000	8	5	2	40		2nd instar	ARP14	10000000	8	5	5	100		Adult	GHA	10000000	8	5	1	20		4th instar	GHA	10000000	6	5	3	60		2nd instar	GHA	10000000	8	5	2	40		Adult	ARP14
Adult	ARP14	10000000	9	5	1	20		4th instar	ARP14	10000000	9	5	5	100		2nd instar	ARP14	10000000	9	5	4	80		Adult	GHA	10000000	9	5	0	0		4th instar	GHA	10000000	7	5	3	60		2nd instar	GHA	10000000	9	5	2	40		Adult	ARP14
Adult	ARP14	10000000	10	5	1	20		4th instar	ARP14	10000000	10	5	4	80		2nd instar	ARP14	10000000	10	5	5	100		Adult	GHA	10000000	10	5	1	20		4th instar	GHA	10000000	8	5	2	40		2nd instar	GHA	10000000	10	5	3	60		Adult	ARP14
Adult	ARP14	1000000	1	5	3	60		4th instar	ARP14	1000000	1	5	3	60		2nd instar	ARP14	1000000	1	5	3	60		Adult	GHA	1000000	1	5	1	20		4th instar	GHA	10000000	9	5	3	60		2nd instar	GHA	1000000	1	5	2	40		Adult	ARP14
Adult	ARP14	1000000	2	5	1	20		4th instar	ARP14	1000000	2	5	3	60		2nd instar	ARP14	1000000	2	5	3	60		Adult	GHA	1000000	2	5	1	20		4th instar	GHA	10000000	10	5	2	40		2nd instar	GHA	1000000	2	5	2	40		Adult	ARP14
Adult	ARP14	1000000	3	5	2	40		4th instar	ARP14	1000000	3	5	3	60		2nd instar	ARP14	1000000	3	5	3	60		Adult	GHA	1000000	3	5	0	0		4th instar	GHA	10000000	11	5	3	60		2nd instar	GHA	1000000	3	5	2	40		Adult	ARP14
Adult	ARP14	1000000	4	5	3	60		4th instar	ARP14	1000000	4	5	4	80		2nd instar	ARP14	1000000	4	5	3	60		Adult	GHA	1000000	4	5	1	20		4th instar	GHA	1000000	1	5	3	60		2nd instar	GHA	1000000	4	5	2	40		Adult	ARP14
Adult	ARP14	1000000	5	5	1	20		4th instar	ARP14	1000000	5	5	3	60		2nd instar	ARP14	1000000	5	5	2	40		Adult	GHA	1000000	5	5	1	20		4th instar	GHA	1000000	2	5	3	60		2nd instar	GHA	1000000	5	5	2	40		Adult	ARP14
Adult	ARP14	1000000	6	5	2	40		4th instar	ARP14	1000000	6	5	4	80		2nd instar	ARP14	1000000	6	5	2	40		Adult	GHA	1000000	6	5	0	0		4th instar	GHA	1000000	3	5	3	60		2nd instar	GHA	1000000	6	5	2	40		Adult	ARP14
Adult	ARP14	1000000	7	5	1	20		4th instar	ARP14	1000000	7	5	4	80		2nd instar	ARP14	1000000	7	5	3	60		Adult	GHA	1000000	7	5	0	0		4th instar	GHA	1000000	4	5	2	40		2nd instar	GHA	1000000	7	5	2	40		Adult	ARP14
Adult	ARP14	1000000	8	5	1	20		4th instar	ARP14	1000000	8	5	3	60		2nd instar	ARP14	1000000	8	5	3	60		Adult	GHA	1000000	8	5	1	20		4th instar	GHA	1000000	5	5	3	60		2nd instar	GHA	1000000	8	5	2	40		Adult	ARP14
Adult	ARP14	1000000	9	5	1	20		4th instar	ARP14	1000000	9	5	2	40		2nd instar	ARP14	1000000	9	5	4	80		Adult	GHA	1000000	9	5	0	0		4th instar	GHA	1000000	6	5	3	60		2nd instar	GHA	1000000	9	5	1	20		Adult	ARP14
Adult	ARP14	1000000	10	5	0	0		4th instar	ARP14	1000000	10	5	3	60		2nd instar	ARP14	1000000	10	5	3	60		Adult	GHA	1000000	10	5	1	20		4th instar	GHA	1000000	7	5	2	40		2nd instar	GHA	1000000	10	5	2	40		Adult	ARP14
Adult	ARP14	100000	1	5	1	20		4th instar	ARP14	100000	1	5	4	80		2nd instar	ARP14	100000	1	5	2	40		Adult	GHA	100000	1	5	1	20		4th instar	GHA	1000000	8	5	3	60		2nd instar	GHA	100000	1	5	1	20		Adult	ARP14
Adult	ARP14	100000	2	5	2	40		4th instar	ARP14	100000	2	5	4	80		2nd instar	ARP14	100000	2	5	3	60		Adult	GHA	100000	2	5	0	0		4th instar	GHA	1000000	9	5	2	40		2nd instar	GHA	100000	2	5	2	40		Adult	ARP14
Adult	ARP14	100000	3	5	1	20		4th instar	ARP14	100000	3	5	3	60		2nd instar	ARP14	100000	3	5	2	40		Adult	GHA	100000	3	5	0	0		4th instar	GHA	1000000	10	5	2	40		2nd instar	GHA	100000	3	5	2	40		Adult	ARP14
Adult	ARP14	100000	4	5	2	40		4th instar	ARP14	100000	4	5	2	40		2nd instar	ARP14	100000	4	5	2	40		Adult	GHA	100000	4	5	1	20		4th instar	GHA	1000000	11	5	2	40		2nd instar	GHA	100000	4	5	1	20		Adult	ARP14
Adult	ARP14	100000	5	5	1	20		4th instar	ARP14	100000	5	5	3	60		2nd instar	ARP14	100000	5	5	1	20		Adult	GHA	100000	5	5	0	0		4th instar	GHA	100000	1	5	1	20		2nd instar	GHA	100000	5	5	2	40		Adult	ARP14
Adult	ARP14	100000	6	5	2	40		4th instar	ARP14	100000	6	5	2	40		2nd instar	ARP14	100000	6	5	2	40		Adult	GHA	100000	6	5	1	20		4th instar	GHA	100000	2	5	2	40		2nd instar	GHA	100000	6	5	2	40		Adult	ARP14
Adult	ARP14	100000	7	5	0	0		4th instar	ARP14	100000	7	5	2	40		2nd instar	ARP14	100000	7	5	2	40		Adult	GHA	100000	7	5	0	0		4th instar	GHA	100000	3	5	1	20		2nd instar	GHA	100000	7	5	2	40		Adult	ARP14
Adult	ARP14	100000	8	5	0	0		4th instar	ARP14	100000	8	5	1	20		2nd instar	ARP14	100000	8	5	4	80		Adult	GHA	100000	8	5	0	0		4th instar	GHA	100000	4	5	2	40		2nd instar	GHA	100000	8	5	1	20		Adult	ARP14
Adult	ARP14	100000	9	5	0	0		4th instar	ARP14	100000	9	5	2	40		2nd instar	ARP14	100000	9	5	2	40		Adult	GHA	100000	9	5	1	20		4th instar	GHA	100000	5	5	3	60		2nd instar	GHA	100000	9	5	1	20		Adult	ARP14
Adult	ARP14	100000	10	5	1	20		4th instar	ARP14	100000	10	5	2	40		2nd instar	ARP14	100000	10	5	2	40		Adult	GHA	100000	10	5	1	20		4th instar	GHA	100000	6	5	2	40		2nd instar	GHA	100000	10	5	1	20		Adult	ARP14
Adult	ARP14	Control	1	5	0	0		4th instar	ARP14	Control	1	5	0	0		2nd instar	ARP14	Control	1	5	0	0		Adult	GHA	Control	1	5	0	0		4th instar	GHA	100000	7	5	2	40		2nd instar	GHA	Control	1	5	0	0		Adult	ARP14
Adult	ARP14	Control	2	5	0	0		4th instar	ARP14	Control	2	5	0	0		2nd instar	ARP14	Control	2	5	0	0		Adult	GHA	Control	2	5	0	0		4th instar	GHA	100000	8	5	1	20		2nd instar	GHA	Control	2	5	0	0		Adult	ARP14
Adult	ARP14	Control	3	5	0	0		4th instar	ARP14	Control	3	5	0	0		2nd instar	ARP14	Control	3	5	0	0		Adult	GHA	Control	3	5	0	0		4th instar	GHA	100000	9	5	2	40		2nd instar	GHA	Control	3	5	0	0		Adult	ARP14
Adult	ARP14	Control	4	5	0	0		4th instar	ARP14	Control	4	5	0	0		2nd instar	ARP14	Control	4	5	0	0		Adult	GHA	Control	4	5	0	0		4th instar	GHA	100000	10	5	2	40		2nd instar	GHA	Control	4	5	0	0		Adult	ARP14
Adult	ARP14	Control	5	5	0	0		4th instar	ARP14	Control	5	5	0	0		2nd instar	ARP14	Control	5	5	0	0		Adult	GHA	Control	5	5	0	0		4th instar	GHA	100000	11	5	1	20		2nd instar	GHA	Control	5	5	0	0		Adult	ARP14
Adult	ARP14	Control	6	5	0	0		4th instar	ARP14	Control	6	5	0	0		2nd instar	ARP14	Control	6	5	0	0		Adult	GHA	Control	6	5	0	0		4th instar	GHA	Control	1	5	0	0		2nd instar	GHA	Control	6	5	0	0		Adult	ARP14
Adult	ARP14	Control	7	5	0	0		4th instar	ARP14	Control	7	5	0	0		2nd instar	ARP14	Control	7	5	0	0		Adult	GHA	Control	7	5	0	0		4th instar	GHA	Control	2	5	0	0		2nd instar	GHA	Control	7	5	0	0		Adult	ARP14
Adult	ARP14	Control	8	5	0	0		4th instar	ARP14	Control	8	5	0	0		2nd instar	ARP14	Control	8	5	0	0		Adult	GHA	Control	8	5	0	0		4th instar	GHA	Control	3	5	0	0		2nd instar	GHA	Control	8	5	0	0		Adult	ARP14
Adult	ARP14	Control	9	5	0	0		4th instar	ARP14	Control	9	5	0	0		2nd instar	ARP14	Control	9	5	0	0		Adult	GHA	Control	9	5	0	0		4th instar	GHA	Control	4	5	0	0		2nd instar	GHA	Control	9	5	0	0		Adult	ARP14
Adult	ARP14	Control	10	5	0	0		4th instar	ARP14	Control	10	5	0	0		2nd instar	ARP14	Control	10	5	0	0		Adult	GHA	Control	10	5	0	0		4th instar	GHA	Control	5	5	0	0		2nd instar	GHA	Control	10	5	0	0		Adult	ARP14
																																4th instar	GHA	Control	6	5	0	0
																																4th instar	GHA	Control	7	5	0	0
																																4th instar	GHA	Control	8	5	0	0
																																4th instar	GHA	Control	9	5	0	0
																																4th instar	GHA	Control	10	5	0	0
																																4th instar	GHA	Control	11	5	0	0
[truncated: 30 more columns]
